# Supplementary material for: Antioxidant Activity of Stallion Spermatozoa After Cryopreservation with Natural Antioxidant-Supplemented Extenders
Source: Animals (Basel). 2026 Jun 2;16(11):1704. doi: 10.3390/ani16111704 (PMC13256018; doi:10.3390/ani16111704)
Supplement: Supplementary file 1 [file animals-16-01704-s001.zip]

Archive with 1 entries (1 files):
- animals-4307554-supplementary.pdf
